# Supplementary material for: Nutlin-3 Loaded Ethosomes and Transethosomes to Prevent UV-Associated Skin Damage
Source: Life (Basel). 2024 Jan 21;14(1):155. doi: 10.3390/life14010155 (PMC10817472; doi:10.3390/life14010155)
Supplement: Supplementary file 1 [file life-14-00155-s001.zip]

Archive with 1 entries (1 files):
- life-2745828-supplementary.pdf
